# Supplementary material for: Arbuscular Mycorrhizal Fungi and Rhizobium Improve Nutrient Uptake and Microbial Diversity Relative to Dryland Site-Specific Soil Conditions
Source: Microorganisms. 2024 Mar 27;12(4):667. doi: 10.3390/microorganisms12040667 (PMC11052256; doi:10.3390/microorganisms12040667)
Supplement: Supplementary file 1 [file microorganisms-12-00667-s001.zip]

Archive with 1 entries (1 files):
- microorganisms-2931847-supplementary.pdf
